# Supplementary material for: Does increasing biodiversity in an urban woodland setting promote positive emotional responses in humans? A stress recovery experiment using 360-degree videos of an urban woodland
Source: PLoS One. 2024 Feb 7;19(2):e0297179. doi: 10.1371/journal.pone.0297179 (PMC10849218; doi:10.1371/journal.pone.0297179)
Supplement: S1 Dataset — (ZIP) [file pone.0297179.s002.zip]

Archive with 8 entries (7 files):
- Dataset and statistics output/
- Dataset and statistics output/1 - Descriptive data.docx
- Dataset and statistics output/2 - Affective responses to the biodiversity in the videos.docx
- Dataset and statistics output/3 - Perceived level of biodiversity.docx
- Dataset and statistics output/4 - Appreciating individual elements of nature.docx
- Dataset and statistics output/5 - Time spent outdoors and nature connectedness.docx
- Dataset and statistics output/Dataset.por
- Dataset and statistics output/Readme.txt
