# Supplementary material for: Does increasing biodiversity in an urban woodland setting promote positive emotional responses in humans? A stress recovery experiment using 360-degree videos of an urban woodland
Source: PLoS One. 2024 Feb 7;19(2):e0297179. doi: 10.1371/journal.pone.0297179 (PMC10849218; doi:10.1371/journal.pone.0297179)
Supplement: S1 Dataset — (ZIP) [file pone.0297179.s002.zip › Dataset and statistics output/Readme.txt]

This folder contains the statistical analysis outputs exported from SPSS.
Each file corresponds to a subsection in the manuscript with the same title.

Each output includes descriptive statistics, the repeated measure ANOVA analysis, post hoc tests and estimated marginal means.
